# Supplementary material for: Amphiphilic Triazine-Phosphorus Metallodendrons Possessing Anti-Cancer Stem Cell Activity
Source: Pharmaceutics. 2022 Feb 10;14(2):393. doi: 10.3390/pharmaceutics14020393 (PMC8880151; doi:10.3390/pharmaceutics14020393)
Supplement: Supplementary file 1 [file pharmaceutics-14-00393-s001.zip]

Archive with 1 entries (1 files):
- pharmaceutics-1523516-supplementary.pdf
